# Supplementary material for: The Effect of Modifying the C9 Position of Fluorene with N-Donor Substituents on Selected Physicochemical Properties
Source: Molecules. 2025 Apr 25;30(9):1924. doi: 10.3390/molecules30091924 (PMC12073123; doi:10.3390/molecules30091924)
Supplement: Supplementary file 1 [file molecules-30-01924-s001.zip]

Archive with 1 entries (1 files):
- molecules-3555202-supplementary.pdf
